# Supplementary material for: The enhanced antibacterial and antibiofilm properties of titanium dioxide nanoparticles biosynthesized by multidrug-resistant Pseudomonas aeruginosa
Source: BMC Microbiol. 2024 Oct 1;24:379. doi: 10.1186/s12866-024-03530-y (PMC11443863; doi:10.1186/s12866-024-03530-y)
Supplement: Supplementary file 1 — Supplementary Material 1. [file 12866_2024_3530_MOESM1_ESM.zip]

Archive with 4 entries (4 files):
- imp.tiff
- ndm.tiff
- OXA.tiff
- VIM.tiff
